# Supplementary material for: Clinical, functional, and immunological profiles across frailty subgroups in maintenance hemodialysis patient
Source: Front Endocrinol (Lausanne). 2026 May 25;17:1799060. doi: 10.3389/fendo.2026.1799060 (PMC13244867; doi:10.3389/fendo.2026.1799060)
Supplement: Supplementary file 1 [file DataSheet1.xlsx]

## Sheet: Table_S1
Supplementary Table S1. Extended baseline characteristics of participants across frailty groups. This supplementary table presents additional available demographic, clinical, biochemical, inflammatory, and immunological characteristics of the study population stratified by frailty subgroup (Normal, Pre-Frail, and Frail), supplementing the key variables shown in Table 1.
	ALL (n=66)	Normal (n=15)	Pre-Frailty (n=24)	Frailty (n=27)	p value
Gender, n (%)					0.281
Male	37 (56.06%)	11 (73.33%)	13 (54.17%)	13 (48.15%)
Female	29 (43.94%)	4 (26.67%)	11 (45.83%)	14 (51.85%)
Age, years, (mean ± SD)	60.52 ± 15.31	49.60 ±16.44	63.21 ± 12.79	64.19 ± 14.37	0.005
Dialysis vintage, years, (median [IQR])	3.00 [1.00;5.75]	1.50 [1.00;4.00]	3.50 [1.00;8.00]	3.00 [2.00;5.00]	0.372
Height, cm, (mean ± SD)	161.47 ± 9.53	166.73 ± 6.76	159.08 ± 9.14	160.67 ± 10.32	0.041
Dry weight, kg, (mean ± SD)	59.46 ± 11.00	63.47 (12.99)	57.64 ± 7.68	58.84 ± 12.12	0.259
BMI, kg/m2, (mean ± SD)	22.64 ± 3.13	22.69 (3.68)	22.57 ± 2.28	22.66 ± 3.55	0.991
Grip Strength, kg, (median [IQR])	18.35 [15.20;24.97]	26.70 [20.90;30.20]	17.65 [12.30;21.10]	18.00 [13.60;22.60]	0.001
History of falls, n (%)					0.04
No	34 (51.52%)	12 (80.00%)	11 (45.83%)	11 (40.74%)
Yes	32 (48.48%)	3 (20.00%)	13 (54.17%)	16 (59.26%)
Physical.activity, n(%)					<0.001
No	43 (65.15%)	2 (13.33%)	16 (66.67%)	25 (92.59%)
Yes	23 (34.85%)	13 (86.67%)	8 (33.33%)	2 (7.41%)
FRAIL Score, (median [IQR])	2.00 [1.00;4.75]	0.00 [0.00;0.00]	1.50 [1.00;2.00]	5.00 [4.00;5.00]	<0.001
SBP, mmHg, (median [IQR])	134.00 [125.00;146.50]	125.00 [123.50;134.00]	133.50 [123.75;142.25]	140.00 [130.00;161.00]	0.047
DBP, mmHg, (median [IQR])	75.00 [70.00;80.75]	78.00 [74.00;85.00]	72.00 [69.00;78.50]	72.00 [69.50;80.00]	0.139
Hb, g/L, (mean ± SD)	112.39 ± 16.40	113.13 ± 12.58	115.72 ± 15.75	109.01 ± 18.58	0.344
Ferritin, ug/L, (median [IQR])	108.50 [62.50;214.25]	84.51 [50.30;135.50]	71.05 [46.30;142.50]	207.00 [106.50;297.50]	0.002
Kt/V, (median [IQR])	1.46 [1.26;1.65]	1.47 [1.19;1.62]	1.46 [1.30;1.62]	1.45 [1.27;1.75]	0.882
K+ Concentration, mmol/L, (median [IQR])	4.82 [4.34;5.29]	4.97 [4.57;5.33]	4.77 [4.29;5.23]	4.82 [4.18;5.40]	0.762
Cr, umol/L, (median [IQR])	984.50 [886.50;1174.75]	1127.00 [979.00;1205.00]	959.50 [873.50;1165.75]	962.00 [731.50;1143.50]	0.151
UA, umoml/L, (mean ± SD)	415.31 ± 122.74	403.59 ± 139.38	418.94 ± 120.06	418.59 ± 119.77	0.918
Tca, mmol/L, (mean ± SD)	2.21 ± 0.25	2.23 ± 0.24	2.18 ± 0.24	2.21 ± 0.26	0.845
P, mmol/L, (mean ± SD)	1.87 ± 0.61	1.75 ± 0.65	1.94 ± 0.56	1.87 ± 0.64	0.633
iPTH, pg/ml, (median [IQR])	189.75 [104.15;328.20]	303.80 [148.75;500.35]	217.50 [112.47;454.25]	140.50 [86.65;226.95]	0.039
β2-MG, mg/L, (median [IQR])	22.10 [20.45;23.01]	22.38 [19.91;23.26]	21.17 [19.89;22.89]	22.33 [21.29;23.02]	0.341
ALP, IU/L, (median [IQR])	85.50 [58.25;122.08]	91.00 [74.00;106.00]	85.50 [59.25;124.33]	81.00 [53.50;121.50]	0.83
ALB, g/L, (median [IQR])	35.65 [32.02;38.45]	37.20 [31.85;39.70]	34.75 [31.68;37.90]	35.20 [32.15;37.80]	0.723
PA, mg/L, (mean ± SD)	372.30 ± 102.67	398.85 ± 115.59	372.86 ± 122.11	357.06 ± 72.93	0.456
hs-CRP, mg/L, (median [IQR])	2.40 [0.80;5.87]	1.20 [0.66;2.40]	1.63 [0.73;5.74]	4.50 [1.35;13.71]	0.075
HbA1c(%), (mean ± SD)	6.03 ± 1.59	5.22 ± 1.30	5.93 ± 1.35	6.58 ± 1.75	0.024
LDL-C, mmol/L, (mean ± SD)	2.32 (0.75)	2.01 ± 0.58	2.45 ± 0.89	2.39 ± 0.68	0.168
TC, mmol/L, (mean ± SD)	4.16 (1.06)	3.59 (0.90)	4.36 ± 1.18	4.30 ± 0.95	0.056
TG, mmol/L, (median [IQR])	1.92 [1.21;2.68]	1.94 [1.23;2.91]	2.36 [1.19;3.32]	1.84 [1.27;2.26]	0.424
TGF-β, pg/mL, (median [IQR])	5.84 [5.41;6.94]	5.48 [5.20;7.99]	5.64 [5.25;6.11]	6.68 [5.50;7.10]	0.132
IL-6, pg/mL, (median [IQR])	26.57 [25.92;32.58]	25.94 [24.79;26.73]	26.86 [26.29;34.71]	26.65 [25.94;32.20]	0.178
IL-10, pg/mL, (median [IQR])	20.25 [12.36;40.12]	16.87 [11.10;132.01]	15.84 [13.08;40.61]	24.06 [14.22;32.88]	0.667
IL-12 P70, pg/mL, (median [IQR])	55.38 [49.05;67.96]	63.46 [49.69;106.92]	53.09 [49.23;68.82]	54.30 [48.71;63.12]	0.732
IL-21, pg/mL, (median [IQR])	37.13 [32.33;583.23]	504.69 [35.26;2863.35]	33.58 [31.32;362.56]	36.86 [32.10;140.42]	0.115
Immunoscore, (mean ± SD)	68.14 ± 8.42	68.69 ± 9.54	69.19 ± 8.99	66.90 ± 7.34	0.608
Immune Age, years, (mean ± SD)	67.08 ± 13.50	57.53 ± 16.07	69.83 ± 12.02	69.93 ± 11.01	0.006
T cell (% of lymphocyte), (mean ± SD)	58.56 ± 11.69	60.31 ± 9.93	54.69 ± 11.30	61.03 ± 12.39	0.124
Th (% of T cells), (mean ± SD)	62.05 ± 11.02	60.57 ± 8.80	63.14 ± 12.10	61.90 ± 11.41	0.78
Tc (% of T cells), (mean ± SD)	32.14 ± 10.53	33.61 ± 8.76	31.19 ± 11.20	32.18 ± 11.09	0.788
Th/Tc, (median [IQR])	1.96 [1.57;2.77]	2.19 [1.64;2.32]	1.96 [1.54;3.36]	1.82 [1.53;2.80]	0.769
Double-negative T cell (% of T cells), (median [IQR])	2.78 [2.00;4.44]	3.10 [2.12;4.52]	2.66 [1.73;3.28]	2.82 [2.29;4.52]	0.449
Double-positive T cell (% of T cells), (median [IQR])	1.62 [1.26;2.70]	1.96 [1.25;3.13]	1.54 [1.26;1.94]	1.62 [1.31;2.62]	0.652
Naïve CD4+T cell (% of CD4+T cells), (median [IQR])	13.90 [8.05;22.53]	13.00 [10.40;19.40]	17.55 [7.97;30.42]	13.80 [8.43;20.05]	0.56
Terminally differentiated CD4+T cell, (median [IQR])	17.30 [9.60;29.38]	20.70 [13.65;26.95]	13.65 [6.76;27.43]	15.80 [7.70;30.75]	0.777
Central memory CD4+T cell, (median [IQR])	14.90 [8.91;22.50]	10.90 [9.98;15.50]	17.65 [9.04;24.90]	14.80 [7.65;23.50]	0.532
Effector memory CD4+T cell, (mean ± SD)	45.99 ± 13.40	51.79 ± 10.92	41.18 ± 15.52	47.04 ± 11.40	0.046
Senescent CD4+T cell, (median [IQR])	4.47 [1.43;7.72]	2.46 [1.27;7.64]	3.90 [2.72;5.79]	6.13 [1.64;7.91]	0.522
Functional CD4+T cell, (median [IQR])	95.55 [92.30;98.57]	97.50 [92.35;98.70]	96.10 [94.23;97.25]	93.90 [92.10;98.35]	0.541
Terminal senescent CD4+T cell, (median [IQR])	3.09 [0.85;4.74]	1.03 [0.58;5.72]	2.54 [1.12;3.83]	3.58 [1.24;5.12]	0.465
Regulatory T cell (% of CD3+T cells), (median [IQR])	4.56 [3.44;5.64]	3.76 [3.68;4.56]	4.89 [3.41;5.65]	4.84 [3.52;5.93]	0.19
Naïve CD8+T cell (% of CD8+T cells), (median [IQR])	9.49 [5.39;17.77]	9.27 [5.04;19.15]	13.15 [7.81;24.50]	7.31 [4.69;12.55]	0.088
Terminally differentiated CD8+T cell, (mean ± SD)	44.60 ± 15.15	50.21 ± 14.06	42.50 ± 14.75	43.34 ± 15.83	0.262
Central memory CD8+T cell, (median [IQR])	3.13 [2.04;5.53]	2.12 [1.41;2.48]	3.90 [2.79;5.34]	4.00 [2.20;6.22]	0.013
Effector memory CD8+T cell, (mean ± SD)	37.96 ± 14.74	33.45 ± 11.26	36.10 ± 13.79	42.12 ± 16.55	0.14
Functional blocking CD8+T cell, (median [IQR])	19.75 [15.17;29.00]	24.30 [15.60;30.60]	18.80 [15.33;28.20]	19.80 [15.35;28.90]	0.891
Senescent CD8+T cell, (mean ± SD)	39.96 ± 19.09	33.39 ± 19.52	42.82 ± 17.49	41.05 ± 20.04	0.305
FunctionalCD8+T cell, (mean ± SD)	60.04 ± 19.09	66.61 ± 19.52	57.18 ± 17.49	58.94 ± 20.04	0.305
Total memory CD8+T cell, (median [IQR])	3.27 [1.93;4.21]	1.92 [1.52;4.36]	2.83 [2.07;4.13]	3.58 [2.46;4.30]	0.319
Homing memory CD8+T cell (% of CD3+CD8+HLADR+), (mean ± SD)	44.39 ± 14.86	41.48 ± 15.60	45.00 ± 16.18	45.46 (13.54)	0.692
Terminal senescent CD8+T cell, (median [IQR])	17.80 [10.60;26.98]	10.30 [7.56;24.55]	17.90 [10.47;27.42]	19.30 [12.65;25.50]	0.302
Tfh (% of CD4 T cells), (mean ± SD)	16.88 ± 5.14	16.16 ± 5.38	16.64 ± 5.60	17.50 ± 4.68	0.697
Tfh1 (% of Tfh cells), (mean ± SD)	20.90 ± 7.38	24.39 ± 4.03	20.08 ± 6.41	19.70 ± 9.06	0.113
Tfh2 (% of Tfh cells), (mean ± SD)	31.52 ± 8.86	27.47 ± 6.30	30.95 ± 8.85	34.28 ± 9.38	0.051
Th1(% of Th cells), (mean ± SD)	23.80 ± 9.23	26.67 ± 8.64	22.45 ± 8.28	23.40 ± 10.28	0.371
Th2 (% of Th cells), (median [IQR])	14.30 [10.25;18.68]	10.80 [8.59;15.00]	14.45 [9.92;18.55]	15.90 [11.30;20.95]	0.028
Th1/Th2, (median [IQR])	1.66 [1.21;2.58]	2.25 [1.87;3.04]	1.52 [1.04;2.30]	1.43 [0.99;2.26]	0.013
T-NK cells (% of lymphocyte), (median [IQR])	4.11 [3.01;5.48]	4.06 [3.47;5.67]	3.66 [2.38;4.60]	4.61 [3.30;6.05]	0.145
Functional blocking TNK cell(% of T-NK cells), (median [IQR])	7.58 [4.27;11.35]	10.60 [4.03;11.70]	7.77 [6.00;10.05]	7.13 [3.90;11.30]	0.816
Activated TNK cell(% of T-NK cells), (median [IQR])	81.70 [69.83;87.05]	83.60 [76.70;89.30]	82.65 [75.27;87.05]	80.70 [67.55;85.90]	0.35
NK cell(% of lymphocyte), (median [IQR])	9.64 [6.66;16.15]	7.02 [5.15;11.25]	13.70 [9.19;20.00]	8.66 [7.11;12.30]	0.045
Immature NK cell(% of NK cells), (median [IQR])	5.89 [4.25;8.12]	8.04 [5.56;9.56]	4.81 [3.63;7.07]	6.21 [4.42;7.19]	0.103
Mature NK cell, (median [IQR])	94.10 [91.85;95.77]	92.00 [90.45;94.45]	95.20 [92.92;96.35]	93.80 [92.80;95.60]	0.108
Immature NK cell/Mature NK cell, (median [IQR])	0.06 [0.04;0.09]	0.09 [0.06;0.11]	0.05 [0.04;0.08]	0.07 [0.05;0.08]	0.1
Functional blocking NK cell, (median [IQR])	2.16 [1.21;3.56]	1.64 [1.01;3.06]	2.46 [1.61;4.08]	1.71 [1.27;3.30]	0.373
Activated NK cell, (median [IQR])	95.35 [89.93;97.40]	94.30 [90.40;97.10]	96.25 [92.70;97.62]	93.60 [89.15;96.95]	0.506
Conventional killer NK cell, (median [IQR])	39.70 [23.45;51.40]	41.20 [23.90;60.30]	40.70 [27.48;48.82]	35.70 [23.70;48.50]	0.808
Virus infects specific killer NK cell, (mean ± SD)	38.38 ± 20.63	42.44 ± 24.32	35.89 ± 20.75	38.34 ± 18.69	0.635
γδT cell (%of T cells), (median [IQR])	3.04 [1.96;4.57]	3.37 [2.62;4.20]	2.94 [1.75;4.62]	2.51 [1.71;4.56]	0.444
γδ1+T cell, (median [IQR])	26.15 [14.73;54.50]	40.00 [20.75;60.25]	28.20 [19.60;45.90]	18.30 [8.93;53.80]	0.178
γδ2+T cell, (median [IQR])	33.95 [20.42;60.70]	31.80 [21.30;41.25]	47.95 [20.40;54.92]	46.00 [19.10;66.15]	0.886
γδ1+/γδ2+, (median [IQR])	0.78 [0.24;2.59]	1.14 [0.71;2.40]	0.78 [0.35;1.93]	0.46 [0.15;2.93]	0.331
Functional Mature γδ2+T cell, (median [IQR])	93.75 [89.20;96.57]	94.40 [90.25;96.35]	93.30 [89.12;96.87]	93.20 [87.35;96.70]	0.919
Inhibitory γδ2+T cell, (median [IQR])	4.16 [2.89;7.61]	2.83 [2.38;4.75]	3.98 [2.85;4.90]	6.76 [3.71;9.58]	0.005
Conventional killer γδ2+T cell, (median [IQR])	2.22 [1.19;5.07]	1.55 [0.93;1.80]	3.33 [1.99;5.34]	2.50 [0.98;6.25]	0.034
Virus infects specific killer γδ2+T cell, (median [IQR])	4.23 [2.34;7.81]	4.00 [2.79;5.96]	3.58 [2.17;6.95]	5.43 [2.44;8.52]	0.415
Functional Mature γδ1+T cell, (median [IQR])	97.55 [94.72;99.35]	95.60 [94.60;97.25]	98.25 [96.25;99.70]	98.40 [95.75;99.70]	0.099
Inhibitory γδ1+T cell, (median [IQR])	5.44 [3.54;8.47]	6.43 [4.13;8.14]	5.04 [2.64;7.20]	5.45 [3.71;11.85]	0.521
Conventional killer γδ1+T cell, (median [IQR])	3.62 [1.80;6.57]	2.30 [0.96;5.64]	4.02 [2.18;6.36]	5.15 [2.44;7.89]	0.269
Virus infects specific killer γδ1+T cell, (median [IQR])	7.59 [4.78;12.77]	5.57 [4.88;7.53]	8.23 [3.56;12.30]	8.80 [4.82;15.35]	0.419
B cell (% of lymphocyte), (median [IQR])	7.74 [4.96;11.90]	12.20 [4.49;15.75]	8.32 [5.09;11.70]	6.57 [5.03;9.56]	0.274
